# Supplementary material for: Killer-Cell Immunoglobulin-like Receptor Diversity in an Admixed South American Population
Source: Cells. 2022 Sep 6;11(18):2776. doi: 10.3390/cells11182776 (PMC9496851; doi:10.3390/cells11182776)
Supplement: Supplementary file 1 [file cells-11-02776-s001.zip]

Archive with 1 entries (1 files):
- cells-1871761-Supplementary Materials.pdf
